# Supplementary material for: Distribution Pattern and Assembly Process of Fungal Communities Along Altitude Gradient in Sediments of the Yellow River Basin
Source: J Fungi (Basel). 2025 Mar 11;11(3):214. doi: 10.3390/jof11030214 (PMC11943069; doi:10.3390/jof11030214)
Supplement: Supplementary file 1 [file jof-11-00214-s001.zip]

Archive with 1 entries (1 files):
- jof-3471736-supplementary.pdf
